# Supplementary material for: Transition-metal-free synthesis of pyrimidines from lignin β-O-4 segments via a one-pot multi-component reaction
Source: Nat Commun. 2022 Jun 11;13:3365. doi: 10.1038/s41467-022-30815-5 (PMC9188570; doi:10.1038/s41467-022-30815-5)
Supplement: Supplementary file 4 — Dataset 1 [file 41467_2022_30815_MOESM4_ESM.xlsx]

## Sheet: Sheet1
	Supplementary Data 1. The calculated absolute electronic energies (E, in a.u.), thermal free energies (G, in a.u.), and relative Gibbs energies (DG, in kcal/mol) (Calculated at 298.15 K and 1 atm).
	Complex	E	G	DG
	1a	-806.844	-806.607	0
	A1	-1045.04	-1044.79	-10.1
	TSA1-2	-1044.99	-1044.75	15.1
	A2	-1045.04	-1044.82	-26
	TSA2-3	-1045.05	-1044.81	-22.3
	A3	-1045.06	-1044.82	-24.6
	A4	-623.051	-622.94	-22.1
	TSA4-5	-623.033	-622.924	-11.9
	A5	-623.047	-622.937	-20
	6	-384.874	-384.77	-22.3
	NaOH	-238.162	-238.17	/
	H2O	-76.443	-76.4392	/
	5a	-421.978	-421.873	/
	B1	-1045.03	-1044.78	-3.8
	TSB1-2	-1045.02	-1044.78	-3.7
	B2	-1045.03	-1044.79	-5
	TSB2-3	-1044.98	-1044.74	24.3
	B3	-1045.03	-1044.79	-7
	TSB3-4	-1044.98	-1044.74	23.7
	B4	-1045.03	-1044.78	-1.8
	B5	-699.494	-699.354	-6.4
	TSB5-6	-699.436	-699.299	27.9
	B6	-699.446	-699.309	21.8
	TSB6-7	-699.442	-699.308	22.7
	B7	-699.489	-699.358	-8.9
	3a	-346.765	-346.662	0
	C1	-584.954	-584.844	-6.9
	TSC1-2	-584.949	-584.843	-6.7
	C2	-584.951	-584.841	-5.5
	C3	-735.267	-735.161	-0.9
	TSC3-4	-735.244	-735.144	9.9
	C4	-735.32	-735.215	-34.6
	7	-345.549	-345.469	/
	NaOOH	-313.293	-313.304	/
	C3-AP	-893.386	-893.17	-4.6
	TSC3-4-AP	-893.357	-893.142	12.9
	C4-AP	-893.376	-893.161	1.4
	C3-O	-898.28	-898.161	-15.3
	TSC3-4-O	-898.244	-898.127	6
	C4-O	-898.384	-898.27	-83.7
	O2	-150.311	-150.327	/
	9	-958.614	-958.318	0
	D1	-1196.79	-1196.49	0
	TSD1-2	-1196.79	-1196.49	0.8
	D2	-1196.79	-1196.49	-1.8
	D3	-1347.12	-1346.81	0.8
	TSD3-4	-1347.11	-1346.81	4
	D4	-1347.2	-1346.89	-49.3
	4a	-957.423	-957.149	/
	D3-AP	-1505.23	-1504.82	-3.3
	TSD3-4-AP	-1505.21	-1504.8	9.7
	D4-AP	-1505.26	-1504.85	-20.4
	H3O2-	-152.393	-152.384	/
	E1	-1045.03	-1044.79	-5.5
	TSE1-2	-1044.98	-1044.74	23.4
	E2	-1044.98	-1044.74	23.4
	TSE2-3	-1044.98	-1044.74	24.5
	F1	-959.24	-958.973	11.4
	TSF1-2	-959.197	-958.937	33.8
	F2	-959.202	-958.942	30.4
	TSF2-3	-959.196	-958.934	35.6
	F3	-959.274	-959.008	-10.8
	TSC2-3-B1	-584.886	-584.787	28.9
	TSC2-3-B2	-584.884	-584.783	31.1
	C3-B	-584.895	-584.799	21.1
	TSC3-4-B	-584.886	-584.792	25.5
	C4-B	-584.908	-584.813	12
	TSD2-3-B1	-1196.74	-1196.44	30.2
	TSD2-3-B2	-1196.74	-1196.44	28.3
	D3-B	-1196.77	-1196.48	6.6
	TSD3-4-B	-1196.76	-1196.47	9
	D4-B	-1196.79	-1196.49	-3.8
	H2	-1.17652	-1.17795	/
