# Supplementary material for: Transition-metal-free synthesis of pyrimidines from lignin β-O-4 segments via a one-pot multi-component reaction
Source: Nat Commun. 2022 Jun 11;13:3365. doi: 10.1038/s41467-022-30815-5 (PMC9188570; doi:10.1038/s41467-022-30815-5)
Supplement: Supplementary file 5 — Dataset 2 [file 41467_2022_30815_MOESM5_ESM.xlsx]

## Sheet: Sheet1
	Supplementary Data 2. Calculated imaginary frequencies of transition states at wB97X-D/6-311+G(d,p) level.
	TSA1-2	81.90i
	TSA2-3	369.88i
	TSA4-5	1422.42i
	TSB1-2	1011.92i
	TSB2-3	620.90i
	TSB3-4	601.44i
	TSB5-6	171.21i
	TSB6-7	455.67i
	TSC1-2	981.11i
	TSC3-4	877.81i
	TSC3-4-AP	715.39i
	TSC3-4-O	1067.31i
	TSD1-2	1131.21i
	TSD3-4	640.04i
	TSD3-4-AP	961.50i
	TSE1-2	782.21i
	TSE2-3	99.56i
	TSF1-2	652.77i
	TSF2-3	239.33i
	TSC2-3-B1	630.34i
	TSC2-3-B2	659.79i
	TSC3-4-B	1411.14i
	TSD2-3-B1	1124.56i
	TSD2-3-B2	1085.40i
	TSD3-4-B	1423.37i
