# Supplementary material for: Transition-metal-free synthesis of pyrimidines from lignin β-O-4 segments via a one-pot multi-component reaction
Source: Nat Commun. 2022 Jun 11;13:3365. doi: 10.1038/s41467-022-30815-5 (PMC9188570; doi:10.1038/s41467-022-30815-5)
Supplement: Supplementary file 6 — Dataset 3 [file 41467_2022_30815_MOESM6_ESM.xlsx]

## Sheet: Sheet1
	Supplementary Data 3. Atomic cartesian coordinates of intermediates and transition states (presented in Å).
	1a
	Coordinates (Angstroms)
		X	Y	Z
	C	5.4441	0.687183	0.075141
	C	4.72484	0.376452	1.22506
	C	3.44229	-0.152234	1.12725
	C	2.86962	-0.382463	-0.1234
	C	3.59604	-0.072887	-1.27198
	C	4.87594	0.462599	-1.17442
	H	6.44413	1.10075	0.153339
	H	5.16438	0.545585	2.20263
	H	2.88705	-0.393024	2.02743
	H	3.15825	-0.254412	-2.24917
	H	5.43204	0.696802	-2.07618
	C	-1.88759	1.83397	-0.003722
	C	-3.07834	2.54968	0.149016
	C	-4.28801	1.88187	0.194991
	C	-4.32654	0.488391	0.092165
	C	-3.15063	-0.230293	-0.058529
	C	-1.91794	0.452752	-0.110705
	H	-0.944786	2.36541	-0.043203
	H	-3.04158	3.63043	0.230024
	H	-5.21648	2.42972	0.312655
	H	-5.27932	-0.023967	0.13553
	C	1.45945	-0.907608	-0.244514
	H	1.33939	-1.40194	-1.21627
	C	0.467673	0.244966	-0.169126
	H	0.645179	0.948893	-0.98929
	H	0.568752	0.764135	0.79132
	O	1.21399	-1.84055	0.797563
	H	0.285668	-2.09369	0.754659
	O	-0.824603	-0.337183	-0.276604
	O	-3.07023	-1.58338	-0.16275
	C	-4.27699	-2.33171	-0.129045
	H	-3.98273	-3.37556	-0.232853
	H	-4.79978	-2.19647	0.823266
	H	-4.93682	-2.05777	-0.958673
	A1
	Coordinates (Angstroms)
		X	Y	Z
	C	5.61324	-0.906467	-0.02181
	C	4.89454	-0.788329	-1.20703
	C	3.5892	-0.308345	-1.18952
	C	2.99257	0.065923	0.013691
	C	3.71998	-0.05088	1.19726
	C	5.0224	-0.537178	1.18192
	H	6.63114	-1.28144	-0.037405
	H	5.35132	-1.0706	-2.14974
	H	3.04712	-0.222301	-2.12632
	H	3.26383	0.243914	2.1376
	H	5.57658	-0.621175	2.11085
	C	-1.66347	-2.35207	0.342319
	C	-2.81284	-3.14456	0.306867
	C	-4.05071	-2.56323	0.101319
	C	-4.15854	-1.18252	-0.079079
	C	-3.02254	-0.389441	-0.049264
	C	-1.76455	-0.981568	0.170902
	H	-0.697746	-2.81367	0.506773
	H	-2.72301	-4.21606	0.445269
	H	-4.94768	-3.17192	0.075642
	H	-5.13203	-0.73927	-0.243961
	C	1.55763	0.546304	0.071207
	H	1.42841	1.15374	0.971021
	C	0.611796	-0.644281	0.153415
	H	0.830136	-1.22308	1.05604
	H	0.723413	-1.28699	-0.728474
	O	1.19009	1.40605	-1.00346
	H	1.19902	0.92097	-1.83507
	O	-0.711014	-0.118808	0.201463
	O	-3.01446	0.961378	-0.227917
	C	-4.25849	1.61465	-0.467802
	H	-4.02999	2.675	-0.568356
	H	-4.71672	1.25139	-1.39212
	H	-4.94199	1.47251	0.373603
	Na	-0.980379	2.2122	-0.260065
	O	-0.787954	3.99364	0.949804
	H	-1.11216	4.38869	1.7598
	TSA1-2
	Coordinates (Angstroms)
		X	Y	Z
	C	-5.44539	0.692948	0.606866
	C	-5.10948	-0.362072	-0.242984
	C	-3.8169	-0.545164	-0.707832
	C	-2.74655	0.335779	-0.340755
	C	-3.12223	1.41154	0.533573
	C	-4.4196	1.57042	0.980419
	H	-6.45951	0.827701	0.966551
	H	-5.87726	-1.06649	-0.554917
	H	-3.60349	-1.38561	-1.35935
	H	-2.37101	2.12034	0.86779
	H	-4.64211	2.40297	1.64385
	C	2.36685	2.14318	-0.046309
	C	3.69923	2.5588	-0.064563
	C	4.71788	1.6275	0.040262
	C	4.41894	0.268108	0.154404
	C	3.09714	-0.149951	0.159079
	C	2.05601	0.795569	0.070506
	H	1.57074	2.87521	-0.112267
	H	3.92683	3.61515	-0.15684
	H	5.75534	1.94311	0.031521
	H	5.22475	-0.451245	0.227569
	C	-1.43538	0.130636	-0.797603
	H	-1.64064	-1.25543	0.994541
	C	-0.289024	1.01386	-0.653673
	H	-0.535923	1.93419	-0.123951
	H	0.196602	1.26737	-1.60688
	O	-1.17167	-1.01154	-1.61477
	H	-1.33762	-0.818403	-2.54315
	O	0.790969	0.307309	0.120338
	O	2.70169	-1.45694	0.239533
	C	3.70835	-2.45409	0.388202
	H	3.18439	-3.40663	0.463995
	H	4.37271	-2.47496	-0.480542
	H	4.28639	-2.28825	1.3014
	Na	0.442533	-1.98726	-0.242508
	O	-1.29072	-2.10952	1.30148
	H	-1.23938	-2.03593	2.25802
	A2
	Coordinates (Angstroms)
		X	Y	Z
	C	-4.76269	-2.11387	0.207856
	C	-5.01453	-1.06477	1.08746
	C	-4.33367	0.138659	0.95821
	C	-3.39583	0.315135	-0.062947
	C	-3.14711	-0.74444	-0.941979
	C	-3.82648	-1.95018	-0.806599
	H	-5.29024	-3.05537	0.31724
	H	-5.73716	-1.18775	1.88716
	H	-4.51733	0.937512	1.66828
	H	-2.4391	-0.61718	-1.75428
	H	-3.6271	-2.75916	-1.50135
	C	4.00608	1.31006	0.397333
	C	5.28299	0.759027	0.294871
	C	5.44466	-0.602215	0.087767
	C	4.31361	-1.42037	-0.020461
	C	3.04674	-0.871553	0.077864
	C	2.84718	0.523528	0.294313
	H	3.87836	2.37578	0.566221
	H	6.15185	1.40458	0.381258
	H	6.43294	-1.04144	0.007641
	H	4.44328	-2.48363	-0.184146
	C	-2.64635	1.58772	-0.208484
	C	-3.10286	2.7946	0.131411
	H	-2.48454	3.67815	0.012338
	H	-4.1037	2.91735	0.524403
	O	1.63592	1.0121	0.388374
	O	1.88369	-1.60443	-0.024429
	C	1.98937	-3.00673	-0.218081
	H	2.51159	-3.48252	0.61788
	H	2.50155	-3.23857	-1.15725
	H	0.969472	-3.3895	-0.264722
	O	0.497749	3.19425	-0.485067
	H	1.08178	2.45507	-0.156297
	Na	-0.08336	-0.362533	0.024364
	O	-1.40776	1.37646	-0.738687
	H	-0.848713	2.19367	-0.738195
	H	0.91065	3.52617	-1.28689
	TSA2-3
	Coordinates (Angstroms)
		X	Y	Z
	C	4.92823	-1.94821	0.206535
	C	5.33779	-0.803518	-0.470833
	C	4.54297	0.33623	-0.467479
	C	3.32665	0.351829	0.220291
	C	2.92227	-0.804142	0.896451
	C	3.71814	-1.94438	0.891833
	H	5.54786	-2.83867	0.198103
	H	6.27674	-0.801484	-1.01445
	H	4.86094	1.2144	-1.01893
	H	1.99281	-0.801755	1.45696
	H	3.39388	-2.82901	1.42993
	C	-3.84548	1.39496	-0.014375
	C	-5.03514	0.924169	0.539519
	C	-5.21957	-0.436026	0.730474
	C	-4.21173	-1.3374	0.379996
	C	-3.02345	-0.868066	-0.159549
	C	-2.83425	0.511312	-0.37071
	H	-3.69045	2.45564	-0.183708
	H	-5.81423	1.6274	0.81322
	H	-6.14356	-0.813102	1.15473
	H	-4.36529	-2.39688	0.542054
	C	2.44944	1.55636	0.222771
	C	2.92011	2.81161	0.197523
	H	2.24171	3.65827	0.188444
	H	3.98531	3.00448	0.200014
	O	-1.67029	0.914221	-0.917585
	O	-1.96072	-1.66111	-0.508783
	C	-2.10483	-3.07109	-0.374545
	H	-2.93009	-3.43822	-0.991505
	H	-2.26317	-3.35124	0.670952
	H	-1.17144	-3.50797	-0.72874
	O	-0.57685	2.92581	-0.037751
	H	-1.33021	1.85106	-0.544322
	Na	0.107691	-0.525201	-0.736684
	O	1.14324	1.24176	0.261076
	H	0.448128	2.08625	0.195279
	H	-0.933349	3.25081	0.792439
	A3
	Coordinates (Angstroms)
		X	Y	Z
	C	4.6003	-2.17851	-0.142624
	C	4.94454	-1.11221	-0.967497
	C	4.31984	0.12173	-0.820262
	C	3.33955	0.312551	0.156663
	C	2.99918	-0.768081	0.978219
	C	3.6254	-2.00149	0.834293
	H	5.08701	-3.14078	-0.261844
	H	5.69761	-1.24324	-1.73788
	H	4.58305	0.939858	-1.48266
	H	2.25584	-0.629182	1.75866
	H	3.35573	-2.82256	1.49073
	C	-3.9682	1.32099	-0.240157
	C	-5.22422	0.778351	0.028212
	C	-5.36186	-0.587303	0.218662
	C	-4.24617	-1.42465	0.15376
	C	-2.99423	-0.886145	-0.10437
	C	-2.85681	0.496874	-0.309989
	H	-3.84218	2.38649	-0.403197
	H	-6.08876	1.43082	0.080134
	H	-6.3357	-1.01884	0.421111
	H	-4.36782	-2.48863	0.312549
	C	2.60911	1.61854	0.313318
	C	3.27913	2.79167	0.213887
	H	2.75292	3.73612	0.320059
	H	4.34912	2.81765	0.043948
	O	-1.6072	0.946181	-0.58542
	O	-1.83102	-1.60389	-0.17007
	C	-1.91068	-3.0197	-0.027268
	H	-2.55106	-3.45177	-0.801299
	H	-2.28148	-3.29219	0.964904
	H	-0.895669	-3.39639	-0.14969
	O	-0.518695	3.26553	0.009595
	H	-1.46968	1.90706	-0.39823
	Na	0.219425	-0.342936	-0.12261
	O	1.32333	1.49509	0.546762
	H	0.265938	2.70192	0.273363
	H	-0.789034	3.73697	0.802027
	A4
	Coordinates (Angstroms)
		X	Y	Z
	C	-3.40438	0.028638	-0.564947
	C	-2.78995	-1.18304	-0.266313
	C	-1.47292	-1.20822	0.179433
	C	-0.749829	-0.025108	0.352359
	C	-1.37583	1.18601	0.040882
	C	-2.68951	1.21316	-0.413875
	H	-4.42999	0.050317	-0.918761
	H	-3.33605	-2.11384	-0.382716
	H	-0.996179	-2.15596	0.40383
	H	-0.830725	2.11884	0.139131
	H	-3.15536	2.16307	-0.656151
	C	0.671843	-0.09872	0.852846
	H	2.79433	1.7856	-1.69715
	C	1.197	0.95159	1.55211
	H	2.19923	0.874347	1.96616
	H	0.603763	1.81578	1.82569
	O	1.32013	-1.18877	0.568566
	O	2.98413	1.22572	-0.939955
	Na	3.09884	-1.04196	-0.712355
	H	2.31102	1.44199	-0.267969
	TSA4-5
	Coordinates (Angstroms)
		X	Y	Z
	C	-3.43227	0.128914	-0.480446
	C	-2.85678	-1.12486	-0.298072
	C	-1.5266	-1.23011	0.08691
	C	-0.759807	-0.084336	0.314117
	C	-1.34643	1.17072	0.130899
	C	-2.67238	1.27545	-0.271493
	H	-4.47017	0.212891	-0.785289
	H	-3.44426	-2.02256	-0.459015
	H	-1.07466	-2.20621	0.223174
	H	-0.768336	2.0745	0.285703
	H	-3.11431	2.25502	-0.419731
	C	0.673234	-0.24125	0.731534
	H	2.5094	1.82614	-1.48977
	C	1.39877	0.860593	1.28054
	H	2.2244	0.54798	1.923
	H	0.824521	1.68287	1.69941
	O	1.23802	-1.33383	0.476201
	O	2.92989	1.31167	-0.796745
	Na	3.18272	-0.905188	-0.688558
	H	2.09376	1.2329	0.197047
	A5
	(Angstroms)
	Coordinates (Angstroms)
		X	Y	Z
	C	-2.51354	-0.684946	0.32742
	C	-1.93023	-1.10407	-0.868248
	C	-0.546733	-1.1582	-0.983839
	C	0.268173	-0.782224	0.089893
	C	-0.322582	-0.362853	1.28582
	C	-1.709	-0.318239	1.40379
	H	-3.5932	-0.642427	0.418985
	H	-2.55459	-1.38807	-1.7079
	H	-0.08684	-1.48118	-1.91069
	H	0.289153	-0.0591	2.12667
	H	-2.15991	0.009475	2.33336
	C	1.75766	-0.820826	-0.088912
	H	1.23766	3.66173	-0.645117
	C	2.63555	-0.26609	0.990079
	H	3.67929	-0.363351	0.692215
	H	2.47271	-0.800467	1.93082
	O	2.22979	-1.29026	-1.11013
	O	0.72831	2.97364	-0.216002
	Na	-1.01637	1.79936	-0.611423
	H	2.3952	0.788021	1.16036
	6
	Coordinates (Angstroms)
		X	Y	Z
	C	-2.57976	0.116344	-2.5e-05
	C	-1.80987	1.2743	-0.000128
	C	-0.422826	1.18819	-0.000106
	C	0.204688	-0.060683	7e-06
	C	-0.578252	-1.21949	0.000112
	C	-1.96205	-1.13178	0.000102
	H	-3.6625	0.186283	-3.9e-05
	H	-2.28987	2.24668	-0.000229
	H	0.160406	2.10186	-0.000192
	H	-0.091689	-2.18809	0.000218
	H	-2.5609	-2.03611	0.000191
	C	1.69331	-0.196982	-1e-06
	O	2.20835	-1.30494	-0.000223
	C	2.5427	1.0413	0.000216
	H	2.32721	1.65077	-0.882296
	H	2.32706	1.65061	0.882799
	H	3.59578	0.760376	0.000268
	NaOH
	Coordinates (Angstroms)
		X	Y	Z
	Na	0.000675	-0.981247	0
	O	0.000675	1.0931	0
	H	-0.012825	2.0489	0
	H2O
	Coordinates (Angstroms)
		X	Y	Z
	O	0	0	0.117256
	H	0	0.761572	-0.469023
	H	0	-0.761572	-0.469023
	5a
	Coordinates (Angstroms)
		X	Y	Z
	C	1.83805	0.714304	0.022873
	C	2.28721	-0.606031	0.020518
	C	1.37477	-1.65007	-0.005608
	C	0.003961	-1.38718	-0.03197
	C	-0.444138	-0.074049	-0.033719
	C	0.4808	0.981291	-0.003544
	H	2.53656	1.54402	0.048297
	H	3.35243	-0.80815	0.042213
	H	1.71833	-2.67867	-0.006283
	H	-0.703774	-2.20681	-0.052466
	O	0.046239	2.27613	0.002107
	O	-1.74784	0.319893	-0.065822
	C	-2.75561	-0.673754	0.061687
	H	-3.70307	-0.136538	0.078312
	H	-2.74344	-1.36168	-0.78942
	H	-2.63527	-1.23238	0.994906
	H	-0.919166	2.28502	0.012736
	B1
	Coordinates (Angstroms)
		X	Y	Z
	C	3.6137	1.33348	-1.69591
	C	2.36821	1.70895	-1.20168
	C	1.5041	0.754776	-0.662856
	C	1.87679	-0.589327	-0.612255
	C	3.12328	-0.959232	-1.13043
	C	3.98842	-0.009862	-1.66324
	H	4.2864	2.07761	-2.10818
	H	2.06531	2.75024	-1.22884
	H	0.541835	1.0738	-0.279542
	H	3.42318	-2.00207	-1.09716
	H	4.9529	-0.316483	-2.05348
	C	-3.40083	-1.51218	-0.767583
	C	-4.74536	-1.20565	-0.566941
	C	-5.09152	0.038551	-0.061632
	C	-4.11134	0.984187	0.237931
	C	-2.76857	0.682736	0.029752
	C	-2.42	-0.582409	-0.472462
	H	-3.09396	-2.47748	-1.15706
	H	-5.50942	-1.93801	-0.801917
	H	-6.13384	0.288731	0.104582
	H	-4.40468	1.95092	0.627804
	C	1.0387	-1.67419	0.050676
	H	0.93432	-2.49666	-0.666203
	C	-0.361842	-1.24649	0.463505
	H	-0.327221	-0.408934	1.17007
	H	-0.847529	-2.09627	0.954817
	O	1.70799	-2.20086	1.17943
	H	1.9322	-1.44695	1.82756
	O	-1.09998	-0.887206	-0.707558
	O	-1.73797	1.52951	0.271074
	C	-2.02657	2.80575	0.822844
	H	-2.65514	3.3974	0.149838
	H	-2.51098	2.71157	1.79966
	H	-1.06361	3.30085	0.943736
	O	2.42354	-0.286587	2.73224
	H	1.76134	-0.002109	3.363
	Na	3.70703	0.6564	1.2756
	TSB1-2
	Coordinates (Angstroms)
		X	Y	Z
	C	3.30781	2.23594	-0.879493
	C	2.36214	2.08656	0.130678
	C	1.61263	0.917695	0.223861
	C	1.79411	-0.121747	-0.693315
	C	2.7381	0.045822	-1.71061
	C	3.49146	1.21302	-1.80466
	H	3.89291	3.14677	-0.948597
	H	2.21023	2.8808	0.854114
	H	0.889619	0.818373	1.02476
	H	2.88894	-0.752038	-2.43234
	H	4.22169	1.32137	-2.59974
	C	-3.3721	-1.3884	-0.966856
	C	-4.70415	-1.15912	-0.627092
	C	-5.03537	-0.030312	0.107279
	C	-4.05212	0.873853	0.507593
	C	-2.72077	0.645024	0.17127
	C	-2.38821	-0.497822	-0.575535
	H	-3.08213	-2.25838	-1.54715
	H	-5.47101	-1.85865	-0.940095
	H	-6.06896	0.162595	0.374113
	H	-4.33423	1.75104	1.07628
	C	1.13824	-1.48701	-0.51812
	H	1.10488	-1.96146	-1.50829
	C	-0.294281	-1.42427	-0.006097
	H	-0.349471	-0.944815	0.978195
	H	-0.681189	-2.44527	0.087629
	O	1.91729	-2.28925	0.337013
	H	2.00493	-1.87779	1.4557
	O	-1.08137	-0.695578	-0.953103
	O	-1.68611	1.45319	0.506285
	C	-1.96745	2.65486	1.20838
	H	-2.62359	3.3075	0.623751
	H	-2.41775	2.45046	2.18497
	H	-1.00592	3.14721	1.3504
	O	2.41589	-1.45046	2.51698
	H	1.71813	-0.987954	2.98305
	Na	3.91973	-0.857059	0.938378
	B2
	Coordinates (Angstroms)
		X	Y	Z
	C	3.17452	2.42259	-0.760687
	C	2.38647	2.07731	0.334665
	C	1.6916	0.872501	0.346343
	C	1.77075	-0.011293	-0.736617
	C	2.56308	0.349222	-1.82787
	C	3.25948	1.55554	-1.844
	H	3.71516	3.36311	-0.768159
	H	2.31154	2.75142	1.18185
	H	1.08508	0.619581	1.20993
	H	2.63876	-0.327968	-2.674
	H	3.86848	1.81635	-2.70359
	C	-3.38486	-1.2438	-1.13897
	C	-4.70534	-1.04197	-0.740705
	C	-4.99933	-0.022601	0.152188
	C	-3.99148	0.80479	0.647525
	C	-2.6735	0.609003	0.244937
	C	-2.37615	-0.431064	-0.652704
	H	-3.12168	-2.03379	-1.83476
	H	-5.49146	-1.68129	-1.12659
	H	-6.02241	0.144012	0.472022
	H	-4.24571	1.59703	1.34067
	C	1.15938	-1.4097	-0.672524
	H	1.12623	-1.78807	-1.71018
	C	-0.281314	-1.39719	-0.174907
	H	-0.346064	-0.988224	0.84022
	H	-0.661555	-2.42526	-0.15846
	O	1.9378	-2.23624	0.137664
	H	2.01987	-2.00023	1.74827
	O	-1.07977	-0.609649	-1.06933
	O	-1.61835	1.35951	0.64632
	C	-1.84488	2.38136	1.6054
	H	-2.53488	3.14022	1.22285
	H	-2.2309	1.96531	2.54159
	H	-0.87383	2.84157	1.78517
	O	2.5015	-1.79366	2.60557
	H	1.89129	-1.30259	3.1599
	Na	3.85929	-1.13992	0.747183
	TSB2-3
	Coordinates (Angstroms)
		X	Y	Z
	C	-3.60961	-1.69699	-0.106285
	C	-2.61851	-1.7173	-1.08518
	C	-1.89426	-0.565659	-1.37417
	C	-2.14929	0.621007	-0.682716
	C	-3.16397	0.643927	0.274399
	C	-3.88766	-0.510562	0.565858
	H	-4.16633	-2.59897	0.12407
	H	-2.40518	-2.63558	-1.62142
	H	-1.11495	-0.588786	-2.12634
	H	-3.37305	1.56442	0.807372
	H	-4.66552	-0.481633	1.32136
	C	3.41256	0.881712	-0.913885
	C	4.46575	0.601349	-0.052491
	C	4.33285	-0.367068	0.939557
	C	3.12969	-1.05868	1.04913
	C	2.08097	-0.779968	0.186907
	C	2.17944	0.202367	-0.82956
	H	3.51585	1.64352	-1.68146
	H	5.39913	1.14678	-0.154756
	H	5.15095	-0.584669	1.61732
	H	2.99377	-1.82491	1.80682
	C	-1.34179	1.86309	-0.967507
	H	-1.57891	2.25583	-1.96236
	C	0.083616	1.89922	-0.642115
	H	0.414627	1.46552	0.288774
	H	0.679008	2.68358	-1.08434
	O	-1.33856	2.84498	0.035365
	H	-1.17762	2.06573	1.62637
	O	1.16203	0.493492	-1.60949
	O	0.891	-1.48417	0.333051
	C	0.785772	-2.598	-0.558585
	H	0.805341	-2.26168	-1.599
	H	1.60637	-3.2997	-0.378681
	H	-0.163431	-3.09321	-0.350883
	O	-1.00797	1.413	2.34699
	H	-0.375393	1.82811	2.93894
	Na	-0.911818	-0.721232	1.5237
	B3
	Coordinates (Angstroms)
		X	Y	Z
	C	1.85489	2.02169	1.78353
	C	1.84731	2.51009	0.481356
	C	2.46799	1.79036	-0.536979
	C	3.1062	0.580436	-0.262134
	C	3.10891	0.09371	1.04887
	C	2.48706	0.810511	2.06426
	H	1.36251	2.57424	2.57594
	H	1.34413	3.44251	0.252354
	H	2.44574	2.166	-1.55481
	H	3.57985	-0.85649	1.27745
	H	2.48866	0.420183	3.07598
	C	-3.69906	1.46366	-1.11747
	C	-4.99783	0.955928	-1.10145
	C	-5.27903	-0.235712	-0.450166
	C	-4.24268	-0.924588	0.193939
	C	-2.95457	-0.419586	0.178608
	C	-2.6255	0.803456	-0.488169
	H	-3.48017	2.39682	-1.63025
	H	-5.79124	1.50091	-1.60501
	H	-6.2852	-0.640286	-0.432994
	H	-4.46272	-1.8559	0.702974
	H	1.97636	-2.19311	-0.472568
	O	-1.40409	1.25666	-0.498342
	O	-1.88271	-1.03434	0.787746
	O	1.096	-2.18124	-0.0655
	H	0.591537	-2.86385	-0.516118
	Na	0.190062	-0.084954	0.305087
	C	3.73239	-0.17844	-1.38108
	C	4.85521	-1.09806	-1.18907
	H	3.61289	0.272186	-2.36237
	H	5.53533	-1.28105	-2.01593
	H	5.26163	-1.24647	-0.192437
	O	3.53179	-1.60492	-1.38517
	C	-2.09576	-2.27416	1.44059
	H	-2.44568	-3.036	0.735975
	H	-1.13101	-2.57741	1.84759
	H	-2.8144	-2.17287	2.26065
	TSB3-4
	Coordinates (Angstroms)
		X	Y	Z
	C	0.750344	2.54087	0.970085
	C	0.359523	1.33154	1.54479
	C	1.16248	0.205021	1.41406
	C	2.36274	0.266022	0.699636
	C	2.74821	1.47591	0.124712
	C	1.94687	2.61149	0.261975
	H	0.127227	3.42217	1.07572
	H	-0.575505	1.26473	2.09043
	H	0.852458	-0.73252	1.86509
	H	3.6844	1.52619	-0.420184
	H	2.26197	3.54989	-0.182125
	C	3.23216	-0.964754	0.560834
	H	3.3092	-1.46807	1.53425
	C	2.925	-1.88432	-0.541026
	H	3.40596	-2.85122	-0.517292
	O	4.44719	-0.797148	-0.096201
	O	1.18052	-2.65416	-0.30558
	H	1.14027	-3.46605	-0.822212
	H	2.70739	-1.44667	-1.50585
	C	-2.21052	-2.14733	0.129744
	C	-3.39923	-2.08604	0.855464
	C	-4.0864	-0.887824	0.970307
	C	-3.57813	0.260001	0.353699
	C	-2.3958	0.198076	-0.365333
	C	-1.67116	-1.01781	-0.501181
	H	-1.67374	-3.08709	0.038812
	H	-3.78404	-2.98395	1.32907
	H	-5.01362	-0.828779	1.52972
	H	-4.1175	1.19484	0.447487
	O	-0.542068	-1.04849	-1.18323
	O	-1.82325	1.28068	-0.992597
	Na	0.40523	0.933233	-1.52787
	C	-2.42163	2.55596	-0.812669
	H	-3.42323	2.58696	-1.25272
	H	-2.47671	2.82148	0.247561
	H	-1.78371	3.27025	-1.33341
	H	0.455714	-2.02555	-0.68747
	B4
	Coordinates (Angstroms)
		X	Y	Z
	C	0.4316	2.27993	1.2765
	C	0.199993	0.968933	1.6878
	C	1.12371	-0.029488	1.39603
	C	2.28924	0.250417	0.676713
	C	2.50984	1.5675	0.265971
	C	1.59478	2.57775	0.567866
	H	-0.279851	3.06316	1.51497
	H	-0.701164	0.72481	2.24087
	H	0.935064	-1.04479	1.73182
	H	3.42279	1.7992	-0.271855
	H	1.7957	3.59861	0.257905
	C	3.31838	-0.842992	0.359396
	H	3.29193	-1.53414	1.22837
	C	2.86294	-1.68124	-0.850254
	H	3.63509	-2.43001	-1.04322
	O	4.58075	-0.353711	0.107012
	O	1.60797	-2.35229	-0.618105
	H	1.61666	-3.20009	-1.0701
	H	2.77277	-1.03486	-1.73332
	C	-1.80839	-2.19944	0.149177
	C	-2.96306	-2.31624	0.921202
	C	-3.83472	-1.24434	1.02998
	C	-3.55468	-0.040148	0.382389
	C	-2.39966	0.081435	-0.375505
	C	-1.52821	-1.01137	-0.505862
	H	-1.11402	-3.02803	0.054837
	H	-3.17337	-3.24983	1.43109
	H	-4.73983	-1.33016	1.62079
	H	-4.23892	0.792899	0.483577
	O	-0.422284	-0.835299	-1.27894
	O	-2.00341	1.22381	-1.01483
	Na	0.273542	1.31187	-1.5204
	C	-2.83167	2.3778	-0.906579
	H	-3.80736	2.19869	-1.36692
	H	-2.95633	2.6749	0.138272
	H	-2.31915	3.17143	-1.44952
	H	0.286333	-1.49357	-1.05318
	B5
	Coordinates (Angstroms)
		X	Y	Z
	C	-2.17395	-1.76423	-0.242306
	C	-1.58512	-1.62409	1.01125
	C	-0.392166	-0.914799	1.14715
	C	0.225391	-0.339249	0.036777
	C	-0.365535	-0.496466	-1.22036
	C	-1.55682	-1.20196	-1.35977
	H	-3.10739	-2.30562	-0.350252
	H	-2.05755	-2.05782	1.886
	H	0.052497	-0.791733	2.12977
	H	0.099057	-0.044138	-2.09018
	H	-2.00937	-1.30898	-2.33978
	C	1.49732	0.475038	0.18826
	C	2.72035	-0.291378	-0.31595
	H	3.60296	0.35049	-0.214741
	O	1.44191	1.68151	-0.538714
	Na	-2.15255	1.28956	0.27481
	O	2.90865	-1.52393	0.360257
	H	3.16262	-1.34599	1.2702
	H	2.59005	-0.53157	-1.37441
	H	0.635022	2.21191	-0.213518
	O	-0.678471	2.87035	0.275758
	H	-0.5253	3.67931	0.765132
	H	1.64196	0.678331	1.26015
	TSB5-6
	Coordinates (Angstroms)
		X	Y	Z
	C	-3.32591	-0.201969	0.389936
	C	-2.51506	-1.26182	0.838187
	C	-1.18529	-1.35848	0.499808
	C	-0.539537	-0.380324	-0.338046
	C	-1.40226	0.669429	-0.815743
	C	-2.74239	0.742051	-0.447148
	H	-4.37019	-0.135703	0.673741
	H	-2.94402	-2.02606	1.48205
	H	-0.60193	-2.18216	0.900732
	H	-1.02996	1.37148	-1.55779
	H	-3.34625	1.55316	-0.847695
	C	0.825403	-0.419781	-0.630464
	C	1.66301	-1.62836	-0.664634
	H	2.13441	-1.74658	-1.64881
	O	1.2822	0.675967	-1.45312
	Na	0.532691	2.25741	0.19613
	O	2.80735	-1.64108	0.251403
	H	2.46673	-1.79287	1.13817
	H	1.06602	-2.52531	-0.474973
	H	2.24226	0.657692	-1.46899
	O	2.11595	1.37436	1.56586
	H	2.15858	1.28754	2.52188
	H	2.0529	0.468988	1.2198
	B6
	Coordinates (Angstroms)
		X	Y	Z
	C	-3.31896	-0.460866	-0.749086
	C	-2.61929	-1.35576	0.053078
	C	-1.43731	-0.989975	0.689441
	C	-0.884477	0.317053	0.559349
	C	-1.62018	1.20903	-0.279731
	C	-2.79417	0.828883	-0.900518
	H	-4.24021	-0.750497	-1.24244
	H	-2.99914	-2.36464	0.193617
	H	-0.940128	-1.71237	1.32837
	H	-1.25931	2.22248	-0.427123
	H	-3.31615	1.5505	-1.52371
	C	0.325644	0.706697	1.21818
	C	1.22398	1.68286	0.574017
	H	0.739917	2.64161	0.376536
	H	2.10675	1.86882	1.18876
	O	1.09997	-0.432379	1.68966
	H	0.999593	-0.527306	2.63631
	O	1.80017	1.21049	-0.726792
	H	1.22047	1.50369	-1.43495
	Na	1.37892	-1.24512	-0.407679
	O	3.52994	-0.932392	-1.17571
	H	3.43743	0.026987	-1.0835
	H	4.39074	-1.15629	-0.812974
	TSB6-7
	Coordinates (Angstroms)
		X	Y	Z
	C	-3.51266	-0.165432	-0.816509
	C	-2.84091	-1.2759	-0.318501
	C	-1.6194	-1.1446	0.334787
	C	-1.01064	0.118681	0.524558
	C	-1.71285	1.23568	0.001792
	C	-2.9281	1.09202	-0.64417
	H	-4.46489	-0.271032	-1.32491
	H	-3.2717	-2.26626	-0.438111
	H	-1.13045	-2.03411	0.716566
	H	-1.29844	2.23243	0.111981
	H	-3.42907	1.97698	-1.02649
	C	0.252101	0.252881	1.21285
	C	1.12391	1.34077	1.05323
	H	0.676486	2.3264	0.971834
	H	2.01028	1.33417	1.68146
	O	0.939761	-0.986625	1.45281
	H	0.629577	-1.39542	2.2626
	O	1.99721	1.30451	-0.474923
	H	1.50908	1.87154	-1.07795
	Na	1.71615	-1.05578	-0.684726
	O	3.94949	-0.420807	-1.10214
	H	3.55698	0.448904	-0.883335
	H	4.7341	-0.511121	-0.555897
	B7
	Coordinates (Angstroms)
		X	Y	Z
	C	-4.28196	-0.618763	-0.235109
	C	-3.25201	-1.55201	-0.188916
	C	-1.93734	-1.13406	-0.019071
	C	-1.63888	0.226219	0.10364
	C	-2.68057	1.15699	0.067128
	C	-3.99248	0.736198	-0.106198
	H	-5.30773	-0.946169	-0.36724
	H	-3.46943	-2.60967	-0.292536
	H	-1.14027	-1.87043	-0.001544
	H	-2.46394	2.21247	0.190323
	H	-4.79183	1.46914	-0.129512
	C	-0.237344	0.679777	0.259174
	C	0.27381	1.78655	-0.275926
	H	-0.327489	2.4121	-0.922313
	H	1.30063	2.08276	-0.088554
	O	0.599766	-0.157143	0.96678
	H	0.11055	-0.683296	1.60823
	O	4.10269	-0.167145	-1.54838
	H	4.47353	-0.680105	-2.26747
	Na	2.71944	-0.517617	0.154449
	O	5.02553	-0.165016	0.832645
	H	4.9185	-0.120394	-0.170509
	H	5.4404	0.656357	1.10552
	3a
	Coordinates (Angstroms)
		X	Y	Z
	C	2.30354	0.321076	-0.000364
	C	1.36612	1.34599	-0.000114
	C	0.003064	1.05538	0.000206
	C	-0.43495	-0.266116	0.000217
	C	0.512556	-1.29287	-0.000147
	C	1.87055	-1.00349	-0.000372
	H	3.36453	0.548179	-0.000576
	H	1.69271	2.38108	-0.000162
	H	-0.720234	1.86233	0.000405
	H	0.181754	-2.32819	-0.000198
	H	2.59483	-1.81166	-0.000586
	C	-1.89866	-0.627982	0.000921
	H	-2.11981	-1.23634	0.886985
	H	-2.12009	-1.23938	-0.882983
	O	-2.69816	0.543884	-0.000845
	H	-3.62172	0.280987	0.001791
	C1
	Coordinates (Angstroms)
		X	Y	Z
	C	2.51085	0.221146	-0.097652
	C	1.92427	0.161329	1.16305
	C	0.672351	-0.432725	1.32419
	C	-0.003699	-0.978407	0.232575
	C	0.600028	-0.925519	-1.02852
	C	1.84615	-0.329272	-1.19451
	H	3.47925	0.691771	-0.227394
	H	2.4322	0.588582	2.02096
	H	0.208509	-0.455972	2.3053
	H	0.081103	-1.3411	-1.88661
	H	2.30044	-0.290176	-2.17871
	C	-1.39442	-1.55567	0.38332
	H	-1.7008	-1.48296	1.43478
	H	-1.38445	-2.61741	0.11609
	O	-2.32937	-0.917953	-0.463643
	H	-2.34961	0.063261	-0.215168
	Na	-0.097221	1.86283	-0.358737
	O	-2.16554	1.58017	0.187414
	H	-2.97108	2.08984	0.092032
	TSC1-2
	Coordinates (Angstroms)
		X	Y	Z
	C	-2.58711	-0.682947	-0.088694
	C	-1.73669	-1.10208	0.92959
	C	-0.591033	-0.368397	1.2295
	C	-0.280424	0.79313	0.517448
	C	-1.14736	1.2081	-0.499156
	C	-2.29272	0.477582	-0.800493
	H	-3.47789	-1.25538	-0.325055
	H	-1.9612	-2.00473	1.48839
	H	0.080019	-0.708452	2.01255
	H	-0.915641	2.10764	-1.06288
	H	-2.95663	0.813123	-1.5905
	C	1.05358	1.4864	0.710407
	H	1.3999	1.32008	1.74168
	H	0.923487	2.56908	0.581823
	O	1.99154	1.00523	-0.225544
	H	2.39378	-0.111996	0.085318
	Na	0.919708	-0.904555	-1.35318
	O	2.55785	-1.27633	0.202258
	H	3.4928	-1.48116	0.148293
	C2
	Coordinates (Angstroms)
		X	Y	Z
	C	2.58661	-0.803685	0.129974
	C	1.67868	-1.25501	-0.823764
	C	0.573902	-0.47675	-1.15905
	C	0.358092	0.762811	-0.548768
	C	1.27957	1.20519	0.404981
	C	2.38682	0.430852	0.741367
	H	3.44738	-1.40963	0.39293
	H	1.82944	-2.21491	-1.30715
	H	-0.138848	-0.838422	-1.89492
	H	1.12316	2.16416	0.891673
	H	3.0944	0.790874	1.4813
	C	-0.939984	1.51614	-0.776673
	H	-1.25073	1.3665	-1.82588
	H	-0.746057	2.59583	-0.659082
	O	-1.91736	1.07223	0.122826
	H	-2.56006	-0.322109	-0.217579
	Na	-1.05778	-0.630003	1.42487
	O	-2.71339	-1.32447	-0.157152
	H	-3.65924	-1.46163	-0.068677
	C3
	Coordinates (Angstroms)
		X	Y	Z
	C	2.59279	0.688463	0.693949
	C	1.52738	0.647541	1.58672
	C	0.505797	-0.285079	1.41384
	C	0.535397	-1.19482	0.356219
	C	1.61631	-1.14392	-0.531805
	C	2.63539	-0.212913	-0.367873
	H	3.3873	1.41611	0.824111
	H	1.4887	1.34567	2.41715
	H	-0.322751	-0.30936	2.1158
	H	1.6548	-1.8484	-1.35874
	H	3.46612	-0.192338	-1.06631
	C	-0.621846	-2.14666	0.086599
	H	-1.20983	-2.22947	1.02177
	H	-0.193294	-3.15438	-0.086324
	O	-1.39641	-1.71929	-0.98899
	H	0.729338	2.75941	-1.89742
	Na	-0.895324	0.31819	-1.64926
	O	0.143425	2.31243	-1.28012
	H	0.558039	2.41816	-0.417732
	O	-2.91312	0.464416	1.34089
	O	-2.39103	1.2148	0.573674
	TSC3-4
	Coordinates (Angstroms)
		X	Y	Z
	C	-3.17216	1.34519	-0.603565
	C	-3.39244	-0.025582	-0.480016
	C	-2.42566	-0.838597	0.095123
	C	-1.22194	-0.296922	0.561884
	C	-1.0115	1.07827	0.437013
	C	-1.98038	1.89302	-0.139429
	H	-3.92687	1.98136	-1.05392
	H	-4.3207	-0.460403	-0.836489
	H	-2.59986	-1.90747	0.186179
	H	-0.094478	1.51577	0.818345
	H	-1.80531	2.96079	-0.22454
	C	-0.170074	-1.19837	1.12246
	H	0.22223	-1.80499	0.00817
	H	-0.584444	-2.08716	1.63212
	O	0.923009	-0.683679	1.63307
	H	4.05456	2.70316	0.15578
	Na	2.46745	0.214499	0.30709
	O	3.74375	1.9564	-0.363597
	H	4.08952	2.09684	-1.2495
	O	0.779667	-2.20042	-1.09216
	O	1.81211	-1.45973	-1.27418
	C4
	Coordinates (Angstroms)
		X	Y	Z
	C	3.58989	0.954213	-0.071475
	C	3.85439	-0.394235	0.146338
	C	2.80595	-1.30396	0.173038
	C	1.49333	-0.861753	-0.014468
	C	1.2312	0.495143	-0.234651
	C	2.2816	1.39774	-0.26395
	H	4.40711	1.66769	-0.092774
	H	4.87363	-0.733445	0.293748
	H	2.99902	-2.35926	0.341553
	H	0.214713	0.843636	-0.391182
	H	2.08442	2.44995	-0.436183
	C	0.411967	-1.84973	0.034423
	H	-2.18277	2.65139	1.22848
	H	0.726566	-2.89705	0.180237
	O	-0.775046	-1.59003	-0.070246
	H	-4.68493	-2.00048	-0.05732
	Na	-2.45445	-0.048395	-0.087773
	O	-4.49975	-1.05766	-0.038546
	H	-5.3585	-0.626856	-0.067745
	O	-1.64172	1.94444	0.864151
	O	-1.84476	2.06729	-0.586465
	7
	Coordinates (Angstroms)
		X	Y	Z
	C	2.20706	-0.241724	4e-06
	C	1.32718	-1.32436	2e-06
	C	-0.040396	-1.10366	0
	C	-0.531986	0.205526	1e-06
	C	0.351051	1.28659	0
	C	1.72209	1.06204	1e-06
	H	3.27749	-0.418692	5e-06
	H	1.71493	-2.3371	3e-06
	H	-0.73809	-1.93443	-3e-06
	H	-0.039219	2.30001	-2e-06
	H	2.41201	1.89856	2e-06
	C	-1.98052	0.469104	2e-06
	H	-2.26948	1.53562	0
	O	-2.83557	-0.395633	-9e-06
	NaOOH
	Coordinates (Angstroms)
		X	Y	Z
	H	-1.47856	-0.827565	0.648801
	Na	1.31334	-0.076922	0.014551
	O	-0.917607	-0.621519	-0.105111
	O	-0.703418	0.830732	0.004004
	C3-O
	Coordinates (Angstroms)
		X	Y	Z
	C	2.28112	-1.71961	0.191327
	C	2.02079	-1.30889	-1.11382
	C	1.58893	-0.005296	-1.36451
	C	1.42087	0.911851	-0.325786
	C	1.67954	0.482338	0.980949
	C	2.1043	-0.815971	1.24149
	H	2.61694	-2.73186	0.390348
	H	2.14586	-2.00496	-1.93691
	H	1.37716	0.299238	-2.38523
	H	1.54687	1.18224	1.80089
	H	2.30462	-1.1257	2.26214
	C	0.959792	2.34373	-0.581514
	H	0.853623	2.4556	-1.67873
	H	1.81442	2.99866	-0.307893
	O	-0.194628	2.68894	0.103472
	H	-0.817584	0.090151	2.59031
	Na	-1.88158	1.26151	0.128897
	O	-1.41482	-0.263466	1.92377
	H	-2.16869	-0.609301	2.41203
	H	-3.33757	-1.82096	-1.22561
	Na	-0.600264	-1.54066	0.130129
	O	-2.86291	-1.32087	-0.554863
	O	-1.94858	-0.478516	-1.3398
	TSC3-4-O
	Coordinates (Angstroms)
		X	Y	Z
	C	3.00117	-0.930058	0.161536
	C	2.79043	-0.29488	-1.06388
	C	1.81994	0.69137	-1.17957
	C	1.03791	1.06018	-0.078545
	C	1.27111	0.437564	1.14563
	C	2.24645	-0.552878	1.26622
	H	3.75406	-1.7059	0.250529
	H	3.38044	-0.576918	-1.92992
	H	1.64252	1.16592	-2.14093
	H	0.674524	0.728515	2.00343
	H	2.41148	-1.03333	2.2254
	C	-0.123317	2.01986	-0.252847
	H	-0.779683	1.41485	-1.08804
	H	0.18744	2.89946	-0.851689
	O	-0.866065	2.28172	0.817966
	H	-0.701577	-1.47339	2.32118
	Na	-2.33384	0.479409	0.773358
	O	-1.28086	-1.53238	1.55502
	H	-1.87814	-2.26285	1.74535
	H	-2.84152	-1.14934	-2.2165
	Na	-0.305047	-1.48694	-0.621006
	O	-2.48833	-1.23424	-1.32767
	O	-1.50023	0.295993	-1.29357
	C4-O
	Coordinates (Angstroms)
		X	Y	Z
	C	-2.66452	-0.715619	0.478817
	C	-2.34878	-1.24924	-0.767104
	C	-1.05909	-1.70067	-1.01686
	C	-0.082922	-1.60009	-0.023173
	C	-0.406716	-1.0739	1.23265
	C	-1.69807	-0.636642	1.48146
	H	-3.66852	-0.354305	0.671027
	H	-3.10448	-1.30487	-1.54212
	H	-0.797438	-2.11053	-1.98726
	H	0.354361	-1.01761	2.00352
	H	-1.95598	-0.22421	2.45015
	C	1.29498	-1.9982	-0.340467
	H	-2.88664	2.89615	-0.89029
	H	1.43464	-2.56072	-1.2777
	O	2.25726	-1.72473	0.359766
	H	0.616551	1.56199	2.19364
	Na	2.6811	0.627768	0.231324
	O	1.0542	1.84804	1.38588
	H	1.17385	2.79744	1.49252
	H	1.87117	1.12733	-2.54631
	Na	-0.304319	1.47477	-0.646759
	O	1.61392	0.909993	-1.65084
	O	-2.0993	2.70514	-0.378471
	O2
	Coordinates (Angstroms)
		X	Y	Z
	O	0	0	0.596916
	O	0	0	-0.596916
	9
	Coordinates (Angstroms)
		X	Y	Z
	C	-0.363231	1.4346	-1.29595
	N	-1.1916	0.232485	-1.19046
	C	-0.80505	-0.866295	-0.499926
	C	1.37206	-0.143018	-0.476456
	H	-2.18242	0.369227	-1.32747
	C	-0.840542	2.5272	-0.3464
	C	-0.801317	2.32648	1.03488
	C	-1.32767	3.73297	-0.842798
	C	-1.24719	3.31441	1.90264
	H	-0.417616	1.39204	1.43432
	C	-1.77045	4.72815	0.02562
	H	-1.36232	3.89716	-1.91617
	C	-1.73244	4.51971	1.39889
	H	-1.21352	3.14744	2.97425
	H	-2.14774	5.66406	-0.373349
	H	-2.07877	5.29199	2.07771
	H	-0.458847	1.82137	-2.31571
	C	2.77749	-0.51599	-0.169187
	C	3.07221	-1.2716	0.969206
	C	3.83055	-0.114907	-0.996545
	C	4.38678	-1.59592	1.28414
	H	2.26567	-1.59879	1.61557
	C	5.14435	-0.443406	-0.684041
	H	3.62096	0.442091	-1.90385
	C	5.42853	-1.18286	0.459649
	H	4.59771	-2.17357	2.17834
	H	5.94706	-0.129519	-1.34337
	H	6.45423	-1.44027	0.702218
	C	-1.86293	-1.8707	-0.205157
	C	-1.80957	-2.59314	0.988015
	C	-2.90818	-2.10659	-1.10068
	C	-2.79208	-3.52852	1.28499
	H	-1.00056	-2.41121	1.68573
	C	-3.88408	-3.05144	-0.805436
	H	-2.9552	-1.57478	-2.04525
	C	-3.83103	-3.76142	0.388783
	H	-2.74652	-4.07555	2.2206
	H	-4.68379	-3.23606	-1.51452
	H	-4.59527	-4.49553	0.620643
	C	1.06175	1.0369	-1.03371
	N	0.412479	-1.10581	-0.123634
	H	1.82302	1.77554	-1.25418
	D1
	Coordinates (Angstroms)
		X	Y	Z
	C	0.039702	1.41769	1.15347
	N	1.07224	0.419744	0.925324
	C	0.904383	-0.508981	-0.042333
	C	-1.37271	-0.286687	0.103374
	H	1.81912	0.309142	1.6381
	C	0.146107	2.62618	0.224946
	C	1.06865	2.69725	-0.814559
	C	-0.739697	3.68965	0.416532
	C	1.1018	3.81006	-1.65312
	H	1.77349	1.88911	-0.975935
	C	-0.705874	4.79955	-0.416605
	H	-1.4633	3.64923	1.22586
	C	0.216323	4.86226	-1.45906
	H	1.82727	3.8498	-2.45923
	H	-1.39945	5.61805	-0.253239
	H	0.243482	5.72714	-2.11368
	H	0.161386	1.77745	2.17912
	C	-2.66113	-0.966497	-0.192382
	C	-2.69224	-2.33672	-0.466833
	C	-3.86451	-0.255202	-0.188959
	C	-3.89827	-2.98325	-0.708499
	H	-1.76442	-2.89731	-0.483599
	C	-5.07052	-0.901685	-0.432851
	H	-3.85666	0.815518	-0.013353
	C	-5.09221	-2.26873	-0.689966
	H	-3.90595	-4.04926	-0.911513
	H	-5.9954	-0.334139	-0.432655
	H	-6.03357	-2.7731	-0.881404
	C	2.11429	-1.24607	-0.486497
	C	1.98705	-2.51107	-1.06571
	C	3.3863	-0.689598	-0.332454
	C	3.11304	-3.20596	-1.48466
	H	1.00171	-2.94685	-1.181
	C	4.51232	-1.38854	-0.751146
	H	3.50234	0.297015	0.101364
	C	4.37833	-2.64653	-1.32768
	H	3.00401	-4.18802	-1.93234
	H	5.49476	-0.944751	-0.631603
	H	5.25798	-3.19061	-1.65529
	Na	0.22785	-1.15369	2.99295
	O	2.22207	-0.332314	3.21179
	H	2.98441	-0.214745	3.77869
	N	-0.256943	-0.800197	-0.564163
	C	-1.2873	0.719049	0.997091
	H	-2.14427	1.06153	1.56419
	TSD1-2
	Coordinates (Angstroms)
		X	Y	Z
	C	0.041243	1.41251	1.16936
	N	1.11716	0.452337	0.959333
	C	0.940467	-0.454105	-0.01201
	C	-1.33856	-0.298823	0.108639
	H	1.78842	0.167572	1.95459
	C	0.112761	2.61526	0.227179
	C	1.05717	2.71696	-0.790371
	C	-0.819052	3.6454	0.38449
	C	1.06666	3.82239	-1.63964
	H	1.79613	1.93477	-0.923292
	C	-0.809013	4.74895	-0.4579
	H	-1.56194	3.58299	1.17499
	C	0.135348	4.83996	-1.47854
	H	1.80853	3.88297	-2.42955
	H	-1.53926	5.54006	-0.320363
	H	0.14345	5.69884	-2.14164
	H	0.151292	1.80131	2.18825
	C	-2.61485	-0.997717	-0.199913
	C	-2.62165	-2.36196	-0.505009
	C	-3.83159	-0.309648	-0.181758
	C	-3.81537	-3.02511	-0.7625
	H	-1.68301	-2.90362	-0.534201
	C	-5.02579	-0.972307	-0.441493
	H	-3.84277	0.757061	0.016821
	C	-5.02251	-2.33333	-0.729382
	H	-3.80339	-4.08641	-0.989015
	H	-5.96074	-0.421551	-0.42979
	H	-5.95443	-2.85014	-0.933716
	C	2.15254	-1.20524	-0.44609
	C	2.03333	-2.45759	-1.05377
	C	3.42586	-0.665198	-0.250584
	C	3.16447	-3.15458	-1.45795
	H	1.04818	-2.88302	-1.20365
	C	4.55772	-1.364	-0.653977
	H	3.52915	0.310573	0.209249
	C	4.43002	-2.60966	-1.25904
	H	3.0585	-4.12687	-1.92764
	H	5.54042	-0.930121	-0.502048
	H	5.31347	-3.15405	-1.57613
	Na	0.058996	-1.14246	2.94264
	O	2.1305	-0.316415	3.05511
	H	2.62327	0.317376	3.57868
	N	-0.2164	-0.766314	-0.566738
	C	-1.27264	0.685892	1.03247
	H	-2.13305	0.990222	1.61714
	D2
	Coordinates (Angstroms)
		X	Y	Z
	C	-0.159736	1.45822	1.20127
	N	1.10572	0.773764	0.940407
	C	1.08442	-0.156247	0.005292
	C	-1.19079	-0.463045	0.077726
	H	1.82689	0.005631	2.43915
	C	-0.364416	2.70119	0.33631
	C	0.256082	2.86813	-0.900831
	C	-1.25571	3.68414	0.775035
	C	-0.018412	3.98603	-1.68585
	H	0.962865	2.12653	-1.25672
	C	-1.53066	4.80024	-0.004862
	H	-1.74132	3.57187	1.74098
	C	-0.912737	4.95393	-1.24357
	H	0.47269	4.0995	-2.64725
	H	-2.22467	5.55363	0.35433
	H	-1.12408	5.8248	-1.85547
	H	-0.13941	1.80733	2.23962
	C	-2.32356	-1.37448	-0.249724
	C	-2.08868	-2.7246	-0.526687
	C	-3.64147	-0.908091	-0.266484
	C	-3.14396	-3.59009	-0.791307
	H	-1.06956	-3.09672	-0.539517
	C	-4.69654	-1.77194	-0.536345
	H	-3.83985	0.143331	-0.087212
	C	-4.45242	-3.11699	-0.795646
	H	-2.94359	-4.63653	-0.997027
	H	-5.71211	-1.39011	-0.55472
	H	-5.27578	-3.79045	-1.00944
	C	2.41713	-0.702517	-0.415826
	C	2.51982	-1.96729	-1.00051
	C	3.58406	0.039478	-0.217261
	C	3.75723	-2.48065	-1.37057
	H	1.61951	-2.54741	-1.16255
	C	4.82217	-0.472675	-0.587133
	H	3.51569	1.02579	0.225318
	C	4.91403	-1.73537	-1.16396
	H	3.81914	-3.46597	-1.82103
	H	5.71864	0.117701	-0.427819
	H	5.88034	-2.13505	-1.45384
	Na	0.026075	-1.73289	2.16731
	O	1.84933	-0.732339	3.09674
	H	2.03379	-0.342764	3.95472
	N	0.010378	-0.744927	-0.549711
	C	-1.3158	0.505436	1.01648
	H	-2.2336	0.650739	1.57596
	D3
	Coordinates (Angstroms)
		X	Y	Z
	C	-0.170687	1.51429	1.13334
	N	0.912149	0.659929	0.627258
	C	0.586319	-0.215314	-0.304957
	C	-1.66043	-0.153664	0.102928
	C	-0.124344	2.86584	0.420436
	C	0.544709	3.94208	1.00237
	C	-0.69612	3.0391	-0.841761
	C	0.644499	5.16475	0.344204
	H	0.993066	3.82259	1.98551
	C	-0.594444	4.25634	-1.50613
	H	-1.22748	2.21416	-1.30639
	C	0.075561	5.32444	-0.914778
	H	1.16213	5.99396	0.816303
	H	-1.04507	4.37458	-2.48665
	H	0.149896	6.27601	-1.43114
	H	0.039299	1.72391	2.19013
	C	-2.97258	-0.826944	-0.10231
	C	-3.36746	-1.22126	-1.38435
	C	-3.83649	-1.08441	0.966817
	C	-4.59704	-1.83521	-1.59387
	H	-2.70485	-1.03693	-2.22261
	C	-5.06427	-1.70318	0.759072
	H	-3.53865	-0.815136	1.97508
	C	-5.45161	-2.07985	-0.523219
	H	-4.88793	-2.12512	-2.59869
	H	-5.7155	-1.90213	1.60435
	H	-6.40812	-2.56599	-0.685053
	C	1.74702	-0.925463	-0.937639
	C	1.67416	-2.28813	-1.23512
	C	2.94126	-0.245362	-1.19192
	C	2.77376	-2.95756	-1.75964
	H	0.749983	-2.8212	-1.044
	C	4.04182	-0.91331	-1.71953
	H	2.99987	0.819134	-0.988417
	C	3.96286	-2.27343	-2.00061
	H	2.70445	-4.01867	-1.97643
	H	4.9597	-0.369254	-1.917
	H	4.82058	-2.79605	-2.41105
	Na	2.76098	-0.107279	1.79576
	O	0.445166	-1.74626	2.5517
	O	0.05028	-2.578	1.78745
	O	3.90749	-2.05628	1.66599
	H	4.00526	-2.74169	2.33266
	H	3.93156	-2.51626	0.820171
	C	-1.50169	0.823231	1.01841
	N	-0.62499	-0.615699	-0.696939
	H	-2.32141	1.15698	1.64601
	TSD3-4
	Coordinates (Angstroms)
		X	Y	Z
	C	0.040222	1.26909	0.029485
	N	0.78804	0.111788	-0.276046
	C	0.154628	-1.04256	-0.270768
	C	-1.9416	-0.129936	-0.044694
	C	0.659729	2.55797	-0.429738
	C	0.205164	3.77549	0.089109
	C	1.71794	2.57331	-1.34061
	C	0.78437	4.97424	-0.303766
	H	-0.599323	3.7831	0.81849
	C	2.30144	3.77591	-1.73027
	H	2.07077	1.6408	-1.76781
	C	1.83797	4.98048	-1.21496
	H	0.417727	5.90797	0.110127
	H	3.1154	3.76875	-2.44824
	H	2.2925	5.91739	-1.51904
	H	0.255348	1.38465	1.31765
	C	-3.41041	-0.348524	-0.029972
	C	-3.96612	-1.44639	-0.69331
	C	-4.26409	0.530904	0.643398
	C	-5.3406	-1.64959	-0.69781
	H	-3.31406	-2.13718	-1.2154
	C	-5.63842	0.324736	0.641877
	H	-3.852	1.37296	1.18964
	C	-6.18234	-0.765061	-0.030453
	H	-5.7564	-2.50289	-1.22361
	H	-6.28522	1.01178	1.17749
	H	-7.25512	-0.927438	-0.029866
	C	1.00965	-2.25147	-0.461697
	C	0.757999	-3.41896	0.259337
	C	2.09977	-2.21161	-1.33389
	C	1.59286	-4.52185	0.122289
	H	-0.084766	-3.45641	0.940476
	C	2.92514	-3.32039	-1.48219
	H	2.29172	-1.3125	-1.91061
	C	2.67761	-4.47715	-0.748961
	H	1.39537	-5.42071	0.696978
	H	3.75968	-3.28177	-2.17441
	H	3.32451	-5.34107	-0.859223
	Na	2.96196	0.131853	0.664238
	O	0.67774	1.45106	2.57597
	O	1.92945	1.12007	2.57504
	O	3.98228	-1.72689	1.49389
	H	4.0742	-1.88325	2.43816
	H	3.7865	-2.58837	1.11106
	C	-1.40384	1.12619	-0.032173
	N	-1.15991	-1.25134	-0.114367
	H	-2.03345	2.00776	-0.026164
	D4
	Coordinates (Angstroms)
		X	Y	Z
	C	-0.250765	0.983769	-0.538913
	N	0.619338	-0.029364	-0.559848
	C	0.133488	-1.26715	-0.401958
	C	-1.22428	-1.48304	-0.214763
	C	-2.05853	-0.368535	-0.203604
	N	-1.56425	0.864733	-0.37012
	H	-1.61206	-2.48311	-0.075811
	C	0.313089	2.34844	-0.697646
	C	-0.320468	3.44713	-0.113123
	C	1.50447	2.54075	-1.40094
	C	0.240794	4.71321	-0.217007
	H	-1.24444	3.30575	0.435369
	C	2.05892	3.80928	-1.50991
	H	1.98776	1.69851	-1.88498
	C	1.43164	4.89712	-0.912739
	H	-0.249972	5.55884	0.252634
	H	2.98322	3.94744	-2.06017
	H	1.86999	5.88628	-0.990194
	H	1.0997	2.40478	2.02337
	C	-3.52196	-0.492125	0.00197
	C	-4.20933	-1.64129	-0.397224
	C	-4.22988	0.547597	0.610832
	C	-5.57885	-1.74812	-0.190059
	H	-3.68313	-2.45023	-0.892279
	C	-5.5968	0.433863	0.826111
	H	-3.70403	1.44122	0.925607
	C	-6.27492	-0.713265	0.425645
	H	-6.10307	-2.64065	-0.513947
	H	-6.13334	1.24325	1.30945
	H	-7.3434	-0.800331	0.591667
	C	1.11729	-2.37535	-0.424302
	C	1.00077	-3.45503	0.453322
	C	2.18772	-2.33133	-1.32089
	C	1.94468	-4.4749	0.434036
	H	0.188032	-3.48758	1.17144
	C	3.12007	-3.36018	-1.34888
	H	2.27833	-1.49831	-2.0098
	C	3.00254	-4.43206	-0.469375
	H	1.85702	-5.30106	1.13136
	H	3.9397	-3.32422	-2.0583
	H	3.7372	-5.23003	-0.484695
	Na	2.74824	0.46502	0.598837
	O	1.68505	1.69897	2.31692
	O	3.0244	2.21835	2.0052
	O	3.99326	-1.32243	1.33178
	H	4.5018	-1.24211	2.14403
	H	3.65446	-2.22302	1.33313
	4a
	Coordinates (Angstroms)
		X	Y	Z
	C	-6.3e-05	1.23292	-0.054109
	N	1.18352	0.620323	-0.039317
	C	1.18882	-0.715396	0.013295
	C	0.000101	-1.43569	0.057503
	C	-1.18871	-0.715542	0.013306
	N	-1.18356	0.620177	-0.039301
	H	0.000168	-2.51235	0.159214
	C	-0.00017	2.72213	-0.099951
	C	1.2035	3.43185	-0.120407
	C	-1.20396	3.43165	-0.120467
	C	1.20218	4.8203	-0.160881
	H	2.14283	2.89275	-0.105089
	C	-1.20287	4.8201	-0.160943
	H	-2.1432	2.89239	-0.105193
	C	-0.0004	5.51934	-0.181404
	H	2.14467	5.35733	-0.176971
	H	-2.14544	5.35698	-0.177085
	H	-0.000488	6.60395	-0.213766
	C	-2.5097	-1.3903	0.04091
	C	-2.68008	-2.65192	-0.534563
	C	-3.60276	-0.763839	0.644565
	C	-3.92124	-3.27589	-0.504135
	H	-1.84817	-3.14232	-1.02899
	C	-4.83948	-1.39394	0.683109
	H	-3.47739	0.21365	1.09586
	C	-5.00239	-2.65063	0.107856
	H	-4.0446	-4.24983	-0.96553
	H	-5.67902	-0.903448	1.16413
	H	-5.96985	-3.14061	0.135052
	C	2.5099	-1.38999	0.040896
	C	2.68042	-2.6516	-0.534573
	C	3.60288	-0.763403	0.644553
	C	3.92166	-3.27542	-0.504143
	H	1.84857	-3.1421	-1.02899
	C	4.83967	-1.39336	0.683099
	H	3.47739	0.214071	1.09585
	C	5.00273	-2.65003	0.107849
	H	4.04514	-4.24934	-0.965535
	H	5.67915	-0.902763	1.16412
	H	5.97026	-3.13989	0.135047
	H3O2‑
	Coordinates (Angstroms)
		X	Y	Z
	O	1.28656	0.095601	-0.062355
	H	1.68831	-0.578866	0.490058
	H	-0.246309	-0.033855	-0.036647
	O	-1.26902	-0.101997	-0.048958
	H	-1.58235	0.663885	0.437092
	E1
	Coordinates (Angstroms)
		X	Y	Z
	C	4.71113	-1.7362	0.295288
	C	4.14704	-1.24107	1.46822
	C	2.93412	-0.555859	1.42436
	C	2.27276	-0.35867	0.211735
	C	2.83907	-0.86825	-0.959753
	C	4.05097	-1.55219	-0.918862
	H	5.65943	-2.26132	0.325888
	H	4.65514	-1.37814	2.41659
	H	2.50693	-0.154306	2.33808
	H	2.34173	-0.706274	-1.90977
	H	4.48403	-1.93706	-1.83581
	C	-2.69715	-1.81774	-0.267059
	C	-3.96374	-2.39286	-0.403757
	C	-5.09776	-1.61307	-0.274688
	C	-4.98186	-0.246437	-0.004602
	C	-3.73018	0.333086	0.134061
	C	-2.57152	-0.462216	-0.002616
	H	-1.81703	-2.43941	-0.371182
	H	-4.04566	-3.45402	-0.611676
	H	-6.08329	-2.05277	-0.381104
	H	-5.87725	0.353991	0.095483
	C	0.971037	0.424443	0.15828
	C	-0.188221	-0.546037	0.020146
	H	-0.141376	-1.03372	-0.960749
	H	-0.135209	-1.3074	0.806758
	O	-1.39268	0.196634	0.143654
	O	-3.50611	1.64645	0.400705
	C	-4.6263	2.51284	0.500041
	H	-5.27712	2.2304	1.33418
	H	-5.20007	2.52655	-0.432253
	H	-4.21544	3.50496	0.683563
	O	3.04872	2.7659	-0.627004
	H	2.86975	3.68267	-0.414389
	Na	4.59537	1.34011	-0.147634
	O	0.940423	1.32704	-0.921582
	H	1.73321	1.95763	-0.821222
	H	0.85413	0.960188	1.1106
	TSE1-2
	Coordinates (Angstroms)
		X	Y	Z
	C	-4.94462	0.423275	-1.24125
	C	-3.93348	1.38805	-1.24369
	C	-2.6283	1.06218	-0.90217
	C	-2.25965	-0.260086	-0.533401
	C	-3.29547	-1.22677	-0.573787
	C	-4.60079	-0.887988	-0.915498
	H	-5.96464	0.684747	-1.49881
	H	-4.16806	2.41609	-1.50315
	H	-1.88817	1.85441	-0.883125
	H	-3.06666	-2.25183	-0.309525
	H	-5.36233	-1.6622	-0.919265
	C	2.84314	1.98741	0.151638
	C	4.15043	2.31469	-0.205487
	C	5.05503	1.30072	-0.481471
	C	4.66996	-0.038107	-0.40582
	C	3.36395	-0.36528	-0.052568
	C	2.44796	0.662872	0.232836
	H	2.11464	2.75837	0.381204
	H	4.45302	3.35438	-0.263661
	H	6.07692	1.53951	-0.756448
	H	5.39523	-0.812319	-0.622355
	C	-0.970757	-0.564103	0.056942
	C	0.240632	0.126751	-0.466956
	H	0.754832	-0.482864	-1.22437
	H	0.018993	1.10447	-0.903986
	O	1.17796	0.336284	0.632144
	O	2.88021	-1.62895	0.051101
	C	3.78025	-2.70947	-0.147944
	H	4.59925	-2.67755	0.577861
	H	4.18161	-2.71121	-1.16625
	H	3.19571	-3.61546	0.008327
	O	-1.84055	0.261376	2.42316
	H	-1.1908	0.761136	2.92227
	Na	-3.89065	0.613917	1.62866
	O	-0.732854	-1.9804	0.157971
	H	-0.385536	-2.15924	1.03381
	H	-1.35471	-0.044807	1.46902
	E2
	Coordinates (Angstroms)
		X	Y	Z
	C	-4.77806	0.987582	-0.729924
	C	-3.56264	1.679	-0.859803
	C	-2.3434	1.02797	-0.821142
	C	-2.24517	-0.40372	-0.679143
	C	-3.50647	-1.08394	-0.545062
	C	-4.7142	-0.404474	-0.583489
	H	-5.72778	1.50837	-0.759836
	H	-3.57141	2.75983	-0.97463
	H	-1.43648	1.61965	-0.886063
	H	-3.50924	-2.16055	-0.419394
	H	-5.63528	-0.973038	-0.483643
	C	2.29467	1.96321	0.071272
	C	3.53827	2.56638	-0.109332
	C	4.66973	1.77306	-0.223313
	C	4.57296	0.38304	-0.155391
	C	3.33136	-0.21896	0.025911
	C	2.18097	0.583849	0.142579
	H	1.39248	2.55864	0.168545
	H	3.61616	3.64683	-0.159997
	H	5.64417	2.2285	-0.363949
	H	5.47066	-0.21647	-0.24164
	C	-1.0217	-1.07034	-0.583929
	C	0.279482	-0.473	-0.88578
	H	0.947747	-1.20632	-1.34824
	H	0.211902	0.404849	-1.53755
	O	0.9617	0.000843	0.35761
	O	3.12681	-1.55835	0.114815
	C	4.25328	-2.4191	0.033924
	H	4.96229	-2.21992	0.84396
	H	4.75601	-2.32463	-0.933869
	H	3.85965	-3.42965	0.13859
	O	-1.47934	-0.298935	2.3052
	H	-0.744877	0.053595	2.81461
	Na	-3.49245	0.585478	1.77466
	O	-1.04093	-2.48807	-0.502755
	H	-0.953755	-2.75987	0.414521
	H	-1.10555	-0.517369	1.42406
	TSE2-3
	Coordinates (Angstroms)
		X	Y	Z
	C	-4.7767	0.980062	-0.697324
	C	-3.5622	1.66449	-0.871891
	C	-2.34437	1.01103	-0.853006
	C	-2.24535	-0.419932	-0.689124
	C	-3.50619	-1.09194	-0.501319
	C	-4.71215	-0.409207	-0.523223
	H	-5.72537	1.50332	-0.713055
	H	-3.57066	2.74315	-1.00612
	H	-1.43816	1.59844	-0.955319
	H	-3.50954	-2.16567	-0.352919
	H	-5.63173	-0.972535	-0.386111
	C	2.26941	1.9616	0.045843
	C	3.51315	2.56879	-0.119454
	C	4.6492	1.77943	-0.212967
	C	4.55674	0.38942	-0.139518
	C	3.31503	-0.216663	0.026874
	C	2.15979	0.582121	0.122338
	H	1.36365	2.55405	0.126862
	H	3.58751	3.64929	-0.174307
	H	5.62382	2.2379	-0.342075
	H	5.45809	-0.206754	-0.209539
	C	-1.02553	-1.09096	-0.635064
	C	0.275701	-0.495697	-0.929012
	H	0.953874	-1.23182	-1.37147
	H	0.214815	0.374672	-1.59092
	O	0.939905	-0.004119	0.321564
	O	3.11514	-1.55661	0.120305
	C	4.24755	-2.41166	0.063885
	H	4.94285	-2.20139	0.882938
	H	4.76407	-2.32237	-0.897086
	H	3.85786	-3.42349	0.170939
	O	-1.42375	-0.257153	2.30441
	H	-0.708526	0.077378	2.85193
	Na	-3.44102	0.611755	1.77234
	O	-1.03959	-2.50183	-0.487672
	H	-0.933582	-2.73149	0.439578
	H	-1.01597	-0.45956	1.43984
	F1
	Coordinates (Angstroms)
		X	Y	Z
	C	1.36045	-0.752848	-0.921938
	C	0.322934	-1.3985	-1.59857
	C	0.044997	-2.73665	-1.35421
	C	0.803636	-3.44859	-0.427962
	C	1.8459	-2.81719	0.240153
	C	2.12208	-1.47568	-0.008159
	H	-0.288317	-0.848316	-2.30904
	H	-0.771744	-3.22348	-1.87704
	H	0.581452	-4.49197	-0.229443
	H	2.44197	-3.36617	0.961772
	H	2.92389	-0.97946	0.529974
	C	1.63012	0.720163	-1.13802
	H	2.45241	1.02933	-0.489525
	C	0.4157	1.60409	-0.839069
	H	0.70198	2.65099	-0.95088
	H	-0.393098	1.38945	-1.54178
	O	-0.038354	1.45856	0.513687
	C	-1.03362	0.539784	0.760085
	C	-0.779329	-0.5292	1.60158
	C	-2.31867	0.723665	0.222372
	C	-1.77661	-1.45908	1.88089
	H	0.214776	-0.634176	2.02001
	C	-3.30838	-0.218662	0.487133
	C	-3.03182	-1.3086	1.3106
	H	-1.56185	-2.29962	2.53121
	H	-4.30002	-0.102624	0.068396
	H	-3.81375	-2.0338	1.50878
	O	2.07404	1.00286	-2.46502
	H	1.40985	0.702916	-3.09373
	O	4.25231	2.35196	1.10213
	H	4.76785	1.68874	0.637503
	O	2.2333	1.34667	2.37933
	H	3.02493	1.72343	1.86805
	H	1.47111	1.46173	1.79766
	O	-2.50039	1.84349	-0.524311
	C	-3.76329	2.0476	-1.14074
	H	-3.67536	2.98507	-1.68879
	H	-3.99898	1.23876	-1.83976
	H	-4.559	2.13915	-0.394766
	TSF1-2
	Coordinates (Angstroms)
		X	Y	Z
	C	2.17639	0.530161	-0.447464
	C	1.6946	-0.716028	-0.919595
	C	2.52962	-1.62954	-1.54879
	C	3.88249	-1.35274	-1.74084
	C	4.37694	-0.130363	-1.29051
	C	3.54937	0.791117	-0.661589
	H	0.650527	-0.977805	-0.781497
	H	2.11548	-2.57284	-1.89438
	H	4.53307	-2.07017	-2.22957
	H	5.42721	0.110452	-1.43154
	H	3.96999	1.72926	-0.315361
	C	1.31724	1.44291	0.287012
	H	1.45899	0.944759	1.76617
	C	-0.148243	1.40588	-0.0239
	H	-0.568727	2.4099	0.069661
	H	-0.389094	1.0217	-1.02608
	O	-0.84557	0.540113	0.935743
	C	-1.81535	-0.288208	0.454213
	C	-1.69247	-1.65216	0.674751
	C	-2.9568	0.209061	-0.202622
	C	-2.67694	-2.53635	0.238466
	H	-0.80704	-2.00516	1.19458
	C	-3.93153	-0.676908	-0.652545
	C	-3.78812	-2.04638	-0.431123
	H	-2.56504	-3.60004	0.417622
	H	-4.81306	-0.308455	-1.16247
	H	-4.55833	-2.72374	-0.784361
	O	1.82583	2.78756	0.372436
	H	1.90185	3.16372	-0.512054
	O	1.57453	0.585477	2.80112
	H	2.42661	0.920802	3.09465
	O	1.78682	-2.05158	2.10986
	H	1.70169	-1.11686	2.40733
	H	2.01245	-1.97729	1.17679
	O	-3.02456	1.55958	-0.332925
	C	-4.1448	2.12026	-0.998735
	H	-3.9783	3.19706	-1.00261
	H	-4.21332	1.7611	-2.03079
	H	-5.07589	1.90015	-0.466345
	F2
	Coordinates (Angstroms)
		X	Y	Z
	C	2.38746	0.56042	-0.676881
	C	2.38961	-0.814986	-1.07455
	C	3.52419	-1.60437	-0.978457
	C	4.72105	-1.10729	-0.454686
	C	4.73703	0.221585	-0.027248
	C	3.61764	1.03281	-0.127319
	H	1.48407	-1.26017	-1.4746
	H	3.46722	-2.64071	-1.3023
	H	5.60064	-1.73592	-0.369676
	H	5.64663	0.637243	0.399927
	H	3.67836	2.06015	0.215087
	C	1.25612	1.40067	-0.819354
	H	0.088162	0.669528	1.74474
	C	-0.068892	0.904103	-1.06602
	H	-0.791243	1.68633	-1.30433
	H	-0.119622	0.103065	-1.80609
	O	-0.680535	0.224372	0.224829
	C	-1.81613	-0.491576	0.034497
	C	-1.7626	-1.87674	-0.036163
	C	-3.06105	0.159222	-0.07964
	C	-2.92221	-2.62925	-0.216646
	H	-0.79263	-2.35329	0.068119
	C	-4.21757	-0.590873	-0.267577
	C	-4.14318	-1.98313	-0.336449
	H	-2.86428	-3.7114	-0.263813
	H	-5.1812	-0.105264	-0.358223
	H	-5.05481	-2.55312	-0.481848
	O	1.302	2.64814	-0.119711
	H	1.5328	3.34557	-0.736377
	O	0.656079	0.781219	2.53392
	H	1.29752	1.45102	2.27694
	O	1.73657	-1.76924	1.98916
	H	1.40603	-0.895803	2.26757
	H	2.04865	-1.62139	1.08651
	O	-3.02687	1.51522	0.020073
	C	-4.25354	2.22586	-0.039244
	H	-3.99665	3.27717	0.087246
	H	-4.7462	2.08914	-1.00764
	H	-4.92901	1.9213	0.767052
	TSF2-3
	Coordinates (Angstroms)
		X	Y	Z
	C	-2.44698	-0.429969	-0.568432
	C	-2.45429	0.995337	-0.758813
	C	-3.62536	1.73292	-0.724827
	C	-4.8666	1.13548	-0.484248
	C	-4.8883	-0.249125	-0.287373
	C	-3.73503	-1.01362	-0.326307
	H	-1.519	1.51347	-0.948821
	H	-3.56677	2.80742	-0.882856
	H	-5.77757	1.72278	-0.448087
	H	-5.83661	-0.747406	-0.098079
	H	-3.80567	-2.08385	-0.163854
	C	-1.26859	-1.18758	-0.588945
	H	-1.20745	-1.09576	1.48497
	C	0.052468	-0.662887	-0.907891
	H	0.70917	-1.44954	-1.29082
	H	0.036544	0.167455	-1.62467
	O	0.740526	-0.096367	0.310815
	C	1.93129	0.515165	0.048101
	C	2.00196	1.89542	-0.06548
	C	3.10437	-0.253411	-0.081929
	C	3.2216	2.53013	-0.297468
	H	1.08559	2.46605	0.044592
	C	4.32175	0.379272	-0.313438
	C	4.37422	1.7696	-0.421093
	H	3.26391	3.61083	-0.378924
	H	5.23472	-0.195798	-0.408484
	H	5.33043	2.25013	-0.599224
	O	-1.35726	-2.59494	-0.394853
	H	-1.60293	-3.01602	-1.22416
	O	-1.26581	-1.16453	2.458
	H	-2.18274	-0.955393	2.65583
	O	-1.05724	1.91065	1.99704
	H	-0.54341	1.09369	1.98033
	H	-1.68911	1.79042	1.27599
	O	2.94336	-1.59592	0.044255
	C	4.09616	-2.42196	-0.000444
	H	3.73458	-3.43995	0.141488
	H	4.60069	-2.34912	-0.969401
	H	4.79501	-2.16907	0.803599
	F3
	Coordinates (Angstroms)
		X	Y	Z
	C	-1.63343	-0.484483	-0.946452
	C	-1.02644	0.701933	-1.36239
	C	-1.6575	1.92347	-1.16174
	C	-2.90417	1.97548	-0.545565
	C	-3.51242	0.796559	-0.121362
	C	-2.87762	-0.424191	-0.311722
	H	-0.046913	0.671922	-1.8268
	H	-1.16736	2.8381	-1.47793
	H	-3.39625	2.92966	-0.388818
	H	-4.48121	0.82955	0.365706
	H	-3.35484	-1.33832	0.025176
	C	-0.982689	-1.79935	-1.18572
	H	0.128253	-1.34499	1.98295
	C	-0.331731	-2.10356	-2.31097
	H	0.129511	-3.07649	-2.44028
	H	-0.275136	-1.39149	-3.12439
	O	1.18258	1.20536	2.13623
	C	1.66944	1.15502	0.925355
	C	1.88073	2.30172	0.136467
	C	2.02045	-0.091767	0.322768
	C	2.39935	2.23051	-1.15533
	H	1.62035	3.2629	0.571781
	C	2.53926	-0.162855	-0.959072
	C	2.73131	1.00324	-1.71012
	H	2.54343	3.14434	-1.72477
	H	2.79039	-1.12121	-1.39818
	H	3.13718	0.935018	-2.71381
	O	-1.13944	-2.74188	-0.210176
	H	-1.15393	-2.31105	0.677823
	O	-0.804563	-1.54922	2.17118
	H	-1.20445	-0.668203	2.31077
	O	-1.40972	1.1405	2.53046
	H	-0.434698	1.25607	2.35897
	H	-1.84945	1.52576	1.76628
	O	1.78807	-1.19351	1.11272
	C	2.20937	-2.46157	0.637061
	H	1.94286	-3.17819	1.41388
	H	1.69974	-2.73304	-0.292173
	H	3.2936	-2.48139	0.483366
	TSC2-3-B1
	Coordinates (Angstroms)
		X	Y	Z
	C	-3.29198	0.950722	-0.293121
	C	-2.19656	1.59506	0.276636
	C	-1.02626	0.88972	0.525471
	C	-0.947025	-0.464112	0.199834
	C	-2.04794	-1.10805	-0.364562
	C	-3.21801	-0.403126	-0.611405
	H	-4.20618	1.50267	-0.48534
	H	-2.2585	2.64856	0.528445
	H	-0.171592	1.38211	0.977913
	H	-1.97966	-2.1625	-0.616705
	H	-4.07252	-0.905301	-1.05216
	C	0.277086	-1.2487	0.507525
	H	1.01037	-1.33484	-1.45727
	H	0.179327	-2.33217	0.36936
	O	1.21839	-0.781906	1.16811
	Na	2.77467	-0.431204	-0.517787
	O	4.52506	0.999961	-0.349639
	H	4.94302	1.29761	0.463321
	H	4.79097	1.63356	-1.02195
	TSC2-3-B2
	Coordinates (Angstroms)
		X	Y	Z
	C	-2.89961	0.667641	0.115752
	C	-2.69179	-0.340826	-0.822274
	C	-1.48208	-1.02104	-0.850318
	C	-0.475446	-0.696762	0.058894
	C	-0.690545	0.30436	1.00577
	C	-1.90003	0.986874	1.03138
	H	-3.84416	1.20101	0.136032
	H	-3.47211	-0.59368	-1.53185
	H	-1.30833	-1.79935	-1.5877
	H	0.089225	0.541384	1.72183
	H	-2.0667	1.76649	1.76708
	C	0.804908	-1.44804	0.033748
	H	1.40885	1.16237	-1.35063
	H	0.826298	-2.32353	-0.626264
	O	1.67858	-1.29556	0.901156
	H	1.58667	-0.482672	-1.66493
	Na	3.12468	0.215619	-0.031886
	O	1.75013	1.9348	-0.843443
	H	0.98658	2.32898	-0.412276
	C3-B
	Coordinates (Angstroms)
		X	Y	Z
	C	3.39759	0.933216	-0.20116
	C	2.16804	1.5893	-0.137505
	C	0.998864	0.856904	-0.018153
	C	1.05925	-0.539925	0.037991
	C	2.29225	-1.1931	-0.023268
	C	3.46249	-0.455038	-0.142957
	H	4.31148	1.51026	-0.295675
	H	2.12808	2.67202	-0.181605
	H	0.038768	1.35846	0.033878
	H	2.32949	-2.27738	0.024404
	H	4.42129	-0.958631	-0.191874
	C	-0.156021	-1.35051	0.159626
	H	-3.13668	1.66633	2.55727
	H	-0.001611	-2.44206	0.1926
	O	-1.28624	-0.899098	0.221217
	Na	-3.04051	0.422713	0.77757
	O	-4.48923	0.214994	-0.968231
	H	-4.41523	-0.365759	-1.73052
	H	-5.36101	0.614648	-1.03307
	TSC3-4-B
	Coordinates (Angstroms)
		X	Y	Z
	C	-3.75996	0.675549	0.198881
	C	-2.67163	1.51376	-0.04702
	C	-1.40317	0.976053	-0.184063
	C	-1.22288	-0.407538	-0.077122
	C	-2.31416	-1.24375	0.169779
	C	-3.58431	-0.699902	0.308282
	H	-4.75144	1.1023	0.307265
	H	-2.82091	2.58435	-0.130146
	H	-0.546909	1.61475	-0.372785
	H	-2.16185	-2.31538	0.254755
	H	-4.43429	-1.34437	0.501878
	C	0.10587	-1.00648	-0.212595
	H	4.39681	1.94384	1.04354
	H	0.156551	-2.10303	-0.109219
	O	1.12478	-0.370081	-0.424062
	Na	3.29416	0.127083	-0.360366
	O	5.40962	0.066205	0.375592
	H	5.80692	-0.40272	1.11401
	H	4.94554	1.10721	0.80563
	C4-B
	Coordinates (Angstroms)
		X	Y	Z
	C	-3.82588	0.434856	0.10215
	C	-2.84041	1.40325	-0.091937
	C	-1.50962	1.02908	-0.172338
	C	-1.16307	-0.321893	-0.057271
	C	-2.15231	-1.28877	0.137367
	C	-3.48562	-0.908994	0.216365
	H	-4.8671	0.733231	0.165744
	H	-3.1166	2.44819	-0.179206
	H	-0.73393	1.77252	-0.321037
	H	-1.87348	-2.33443	0.227435
	H	-4.25666	-1.65624	0.366343
	C	0.233576	-0.755036	-0.13231
	H	2.30219	1.47801	1.6689
	H	0.407986	-1.8365	-0.007627
	O	1.17705	-0.003337	-0.317756
	Na	3.4402	0.061574	-0.310593
	O	5.51546	-0.04676	0.169092
	H	6.19626	-0.049426	0.841991
	H	3.01903	1.61315	1.83114
	TSD2-3-B1
	Coordinates (Angstroms)
		X	Y	Z
	C	-0.573744	-1.11278	0.171519
	N	-1.00202	0.136233	-0.177804
	C	-0.083492	1.10242	-0.180992
	C	1.67914	-0.339478	-0.029362
	H	-2.83432	0.436143	0.215871
	C	-1.55323	-2.23089	-0.022311
	C	-2.58313	-2.09641	-0.951502
	C	-1.40732	-3.44331	0.654902
	C	-3.46266	-3.15004	-1.18895
	H	-2.69272	-1.16936	-1.5026
	C	-2.2781	-4.49566	0.413046
	H	-0.621209	-3.54967	1.39541
	C	-3.31336	-4.35161	-0.509321
	H	-4.25953	-3.03017	-1.91559
	H	-2.1549	-5.43023	0.950284
	H	-3.99775	-5.17292	-0.694315
	H	-0.739772	-1.04711	2.00356
	C	3.15212	-0.526093	-0.075765
	C	3.9999	0.443316	0.466456
	C	3.71563	-1.66783	-0.652315
	C	5.37801	0.26677	0.446958
	H	3.57329	1.33515	0.910947
	C	5.09407	-1.83943	-0.678214
	H	3.07693	-2.42036	-1.10232
	C	5.93032	-0.874538	-0.125661
	H	6.02361	1.02407	0.879409
	H	5.51642	-2.7271	-1.13732
	H	7.00655	-1.01017	-0.145242
	C	-0.589273	2.49719	-0.341547
	C	0.083448	3.56296	0.260565
	C	-1.75296	2.75274	-1.07019
	C	-0.405756	4.85844	0.143291
	H	0.9883	3.3731	0.826442
	C	-2.2326	4.05009	-1.19807
	H	-2.27726	1.93437	-1.54973
	C	-1.56361	5.106	-0.587212
	H	0.118535	5.67734	0.624549
	H	-3.13255	4.2363	-1.77457
	H	-1.94335	6.118	-0.681437
	Na	-1.83501	0.758461	2.41227
	O	-3.54137	0.663789	0.857633
	H	-4.17885	-0.054045	0.815095
	N	1.22751	0.943747	-0.048104
	C	0.816386	-1.39806	0.04702
	H	1.16737	-2.41933	0.1128
	TSD2-3-B2
	Coordinates (Angstroms)
		X	Y	Z
	C	-1.47667	-0.61713	-0.01013
	N	-1.32696	0.721349	-0.231757
	C	-0.086023	1.17601	-0.266015
	C	0.85628	-0.914947	-0.349329
	H	-0.018606	-0.500184	2.47228
	C	-2.88793	-1.11322	-0.079405
	C	-3.90808	-0.412327	0.56883
	C	-3.21871	-2.23692	-0.834207
	C	-5.22591	-0.830974	0.472175
	H	-3.65435	0.457259	1.16531
	C	-4.54305	-2.66082	-0.929693
	H	-2.45078	-2.78342	-1.37032
	C	-5.54904	-1.96175	-0.277476
	H	-6.00596	-0.280398	0.987775
	H	-4.78364	-3.53756	-1.52205
	H	-6.58013	-2.29141	-0.351002
	H	-1.36181	-0.672944	1.84592
	C	2.106	-1.71468	-0.405051
	C	3.25319	-1.18612	-1.00674
	C	2.17914	-2.97388	0.198073
	C	4.44057	-1.9081	-1.01854
	H	3.2062	-0.212181	-1.48079
	C	3.36787	-3.69329	0.185914
	H	1.31049	-3.38484	0.700812
	C	4.50136	-3.16366	-0.422504
	H	5.31958	-1.48963	-1.4973
	H	3.41216	-4.66531	0.665368
	H	5.4301	-3.72439	-0.427848
	C	0.10876	2.65274	-0.321894
	C	1.31018	3.19224	-0.789529
	C	-0.898007	3.51756	0.113282
	C	1.49918	4.56841	-0.824579
	H	2.09134	2.52867	-1.1418
	C	-0.706306	4.89327	0.081451
	H	-1.82807	3.1054	0.486395
	C	0.492127	5.42294	-0.387183
	H	2.43227	4.97484	-1.20051
	H	-1.49329	5.55474	0.428112
	H	0.640445	6.49743	-0.413003
	Na	2.49053	0.667334	1.60529
	O	0.915071	-0.389528	2.82665
	H	0.87322	-0.652028	3.75022
	N	1.02465	0.431829	-0.239471
	C	-0.38521	-1.4801	-0.314909
	H	-0.517655	-2.55234	-0.365566
[truncated: 748 more rows]
